# Supplementary material for: Measurement of Functional Brain Network Connectivity in People with Orthostatic Tremor
Source: Brain Sci. 2024 Feb 27;14(3):219. doi: 10.3390/brainsci14030219 (PMC10968606; doi:10.3390/brainsci14030219)
Supplement: Supplementary file 1 [file brainsci-14-00219-s001.zip]

Archive with 2 entries (2 files):
- Manuscript Figures-Supp.pdf
- Manuscript Tables-Supp.pdf
